# Supplementary material for: Establishing a baseline of antibiotic use in Massachusetts jails reveals heterogeneity in quantity of prescriptions and duration of therapy
Source: Antimicrob Steward Healthc Epidemiol. 2023 Jun 21;3(1):e106. doi: 10.1017/ash.2023.175 (PMC10311689; doi:10.1017/ash.2023.175)
Supplement: Supplementary file 1 [file ashsup.zip]

Archive with 2 entries (2 files):
- S2732494X23001754sup001.ps
- S2732494X23001754sup002.ps
